# Supplementary material for: High Flow Oxygen Therapy at Two Initial Flow Settings versus Conventional Oxygen Therapy in Cardiac Surgery Patients with Postextubation Hypoxemia: A Single-Center, Unblinded, Randomized, Controlled Trial
Source: J Clin Med. 2021 May 12;10(10):2079. doi: 10.3390/jcm10102079 (PMC8151420; doi:10.3390/jcm10102079)
Supplement: Supplementary file 1 [file jcm-10-02079-s001.zip]

Archive with 1 entries (1 files):
- jcm-1204892-supplementary.pdf
